# Supplementary material for: ERIC and WGS Typing of Paenibacillus larvae in Slovenia: Investigation of ERIC I Outbreaks
Source: Insects. 2021 Apr 19;12(4):362. doi: 10.3390/insects12040362 (PMC8072612; doi:10.3390/insects12040362)
Supplement: Supplementary file 1 [file insects-12-00362-s001.zip]

Archive with 4 entries (4 files):
- Figure_S1.pdf
- Figure_S2.pdf
- Table_S1_corr.xlsx
- Table_S2.xlsx
