# Supplementary material for: ERIC and WGS Typing of Paenibacillus larvae in Slovenia: Investigation of ERIC I Outbreaks
Source: Insects. 2021 Apr 19;12(4):362. doi: 10.3390/insects12040362 (PMC8072612; doi:10.3390/insects12040362)
Supplement: Supplementary file 1 [file insects-12-00362-s001.zip › Table_S1_corr.xlsx]

## Sheet: Table_S1
Table S1. Metadata of the 506 Paenibacillus larvae isolates from Slovenia used for assessing the frequency and spatio-temporal distribution of ERIC types.
Isolate	Date (d/m/y)	Beekeeper	Source	Apiary	ERIC type	Comment (ERIC type)	Selected for prevalence of ERIC types
6/6	2017-11-06	1	Honey	1	II		Yes
11/24	2019-05-20	2	Brood	2	I		Yes
2/52	2017-06-01	3	Honey	3	II		Yes
8/64	2018-08-28	4	Brood	4	II		Yes
8/65	2018-08-28	4	Brood	4	II		No
9/57	2018-08-29	4	Honey	4	II		No
9/58	2018-08-29	4	Honey	4	II		No
12/53	2019-06-21	5	Honey	5	II		Yes
13/15	2019-08-07	5	Brood	5	II		No
5/79	2017-11-06	6	Honey	6	II		Yes
5/80	2017-11-06	6	Honey	6	II		No
10/16	2018-10-24	7	Brood	7	II		Yes
10/17	2018-10-24	7	Brood	7	II		No
10/19	2018-10-24	7	Brood	7	II		No
10/22	2018-10-24	7	Honey	7	II		No
9/44	2018-09-17	7	Honey	7	II		No
9/71	2018-10-24	7	Brood	7	II		No
10/45	2019-02-19	7	Brood	7	II		No
10/56	2019-04-18	8	Brood	8	II		Yes
17/73	2019-09-21	9	Honey	9	II		Yes
10/58	2019-04-18	8	Brood	8	II		No
10/60	2019-04-19	10	Brood	10	II		Yes
10/65	2019-04-19	10	Brood	11	II		Yes
10/70	2019-04-19	11	Brood	12	II		Yes
12/55	2019-06-03	11	Honey	12	II		No
12/77	2019-07-08	11	Brood	12	II		No
10/71	2019-04-19	11	Brood	12	II		No
10/73	2019-04-19	10	Brood	13	II		Yes
11/5	2019-04-19	10	Brood	13	II		No
11/10	2019-04-23	12	Brood	14	II		Yes
12/1	2019-06-18	6	Brood	6	II		No
11/11	2019-04-23	12	Brood	14	II		No
11/12	2019-04-23	6	Brood	6	II		No
11/13	2019-04-23	6	Brood	6	II		No
12/20	2019-04-18	8	Honey	8	II		No
14/49	2019-06-03	10	Honey	13	II		No
14/50	2019-06-03	10	Honey	13	II		No
11/72	2019-06-04	13	Honey	15	II		Yes
14/61	2019-07-24	14	Brood	16	II		Yes
14/62	2019-07-24	14	Brood	16	I		Yes
14/66	2019-07-25	13	Brood	17	II		Yes
14/67	2019-07-25	13	Brood	17	II		No
14/71	2019-07-25	15	Brood	18	I		Yes
14/72	2019-07-25	15	Brood	18	I		No
14/75	2019-07-25	15	Brood	19	I		Yes
2/38	2017-05-04	16	Honey	20	II		Yes
13/33	2019-08-14	17	Brood	21	II		Yes
13/37	2019-08-14	17	Honey	21	II		No
14/76	2019-07-25	15	Brood	19	II		Yes
14/79	2019-07-25	18	Brood	22	I		Yes
14/80	2019-07-25	18	Brood	22	I		No
15/5	2019-07-30	15	Brood	19	I		No
15/6	2019-07-30	15	Brood	19	I		No
15/17	2019-08-05	13	Brood	23	II		Yes
15/18	2019-08-05	13	Brood	23	II		No
15/41	2019-10-09	19	Brood	24	II		Yes
15/44	2019-07-11	20	Honey	25	II		Yes
14/4	2019-07-25	21	Brood	26	II		Yes
17/74	2019-09-09	21	Honey	26	I		Yes
5/12	2017-09-12	22	Honey	27	II		Yes
6/12	2018-05-10	23	Brood	28	II		Yes
7/47	2018-07-02	23	Honey	28	II		No
1/76	2017-04-10	24	Honey	29	II		Yes
1/77	2017-04-10	24	Honey	29	I		Yes
8/15	2018-08-03	24	Brood	30	II		Yes
8/16	2018-08-03	24	Brood	30	II		No
16/17	2019-09-24	25	Brood	31	II		Yes
8/26	2018-08-20	24	Brood	29	II		No
7/50	2018-07-12	26	Brood	32	II		Yes
5/33	2017-09-28	27	Honey	33	I		Yes
9/69	2018-10-15	28	Brood	34	I		Yes
13/42	2019-09-13	29	Brood	35	II		Yes
8/27	2018-08-20	24	Brood	29	II		No
8/29	2018-08-20	24	Brood	36	II		Yes
12/57	2019-07-11	24	Honey	37	II		Yes
12/58	2019-07-11	24	Honey	36	II		No
12/59	2019-07-11	24	Honey	37	II		No
12/60	2019-07-11	24	Honey	36	II		No
12/61	2019-07-11	24	Brood	36	II		No
13/44	2019-09-13	29	Brood	35	II		No
13/51	2019-09-13	29	Brood	35	II		No
13/69	2019-09-12	29	Brood	38	II		Yes
13/52	2019-09-13	29	Brood	35	II		No
13/56	2019-09-13	29	Brood	35	II		No
13/59	2019-09-13	29	Brood	35	II		No
13/60	2019-09-13	29	Brood	39	II		Yes
13/63	2019-09-13	29	Brood	39	II		No
13/67	2019-09-13	29	Brood	39	II		No
13/68	2019-09-13	29	Brood	39	II		No
13/73	2019-09-12	29	Brood	38	II		No
9/50	2018-08-01	30	Honey	40	II		Yes
4/31	2017-08-11	31	Honey	41	II		Yes
5/21	2017-09-28	32	Brood	42	II		Yes
5/78	2018-04-20	32	Brood	42	II		No
12/75	2019-07-05	32	Honey	43	II		Yes
5/81	2018-01-03	33	Honey	44	II		Yes
6/1	2018-01-03	33	Honey	44	II		No
7/5	2018-04-03	34	Honey	45	I		Yes
9/33	2018-09-17	35	Brood	46	II		Yes
9/34	2018-09-17	35	Brood	46	II		No
15/24	2019-07-29	35	Brood	47	II		Yes
13/74	2019-09-12	29	Brood	38	II		No
3/29	2017-07-24	36	Honey	48	II		Yes
9/67	2018-10-05	37	Brood	49	I		Yes
9/68	2018-10-05	37	Brood	49	I		No
8/46	2018-08-07	38	Brood	50	II		Yes
10/15	2018-09-28	38	Honey	51	II		Yes
1/66	2017-04-10	39	Brood	52	I		Yes
3/43	2017-07-12	40	Honey	53	II		Yes
13/77	2019-09-12	29	Brood	38	II		No
8/63	2018-08-28	41	Brood	54	II		Yes
10/43	2018-10-15	41	Honey	55	II		Yes
15/19	2019-08-15	42	Brood	56	II		Yes
5/51	2017-07-17	43	Brood	57	I		Yes
5/63	2017-07-17	43	Brood	57	I		No
13/79	2019-09-12	29	Brood	38	II		No
13/80	2019-09-12	29	Brood	38	II		No
3/19	2017-07-05	44	Honey	58	II		Yes
15/33	2019-10-01	45	Brood	59	II		Yes
9/63	2018-08-31	46	Honey	60	II		Yes
9/78	2018-08-31	46	Honey	61	II		Yes
15/34	2019-09-21	47	Brood	62	II		Yes
11/18	2019-05-10	48	Honey	63	II		Yes
8/50	2018-08-07	49	Brood	64	II		Yes
8/51	2018-08-07	49	Brood	64	II		No
10/25	2018-09-28	49	Honey	64	II		No
9/64	2018-09-17	50	Honey	65	II		Yes
9/23	2018-08-10	51	Brood	66	I		Yes
9/24	2018-08-10	51	Brood	66	I		No
2/57	2017-07-05	52	Brood	67	II		Yes
3/1	2017-07-05	52	Honey	67	II		No
2/15	2017-05-05	53	Brood	68	I		Yes
14/59	2019-07-01	54	Honey	69	II		Yes
7/54	2018-07-20	55	Brood	70	II		Yes
16/27	2019-09-27	56	Brood	71	II		Yes
16/28	2019-09-27	56	Brood	72	II		Yes
16/31	2019-10-01	57	Brood	73	II		Yes
16/32	2019-10-01	57	Brood	73	II		No
16/35	2019-10-01	58	Brood	74	II		Yes
4/59	2017-08-10	59	Honey	75	II		Yes
14/48	2019-06-13	60	Honey	76	II		Yes
7/65	2018-07-18	61	Brood	77	II		Yes
9/32	2018-09-11	61	Brood	77	II		No
9/41	2018-09-11	61	Honey	77	II		No
11/15	2019-05-08	61	Honey	78	II		Yes
6/48	2018-05-30	62	Brood	79	II		Yes
6/49	2018-05-30	62	Brood	80	II		Yes
7/12	2018-06-01	62	Brood	81	II		Yes
9/8	2018-07-19	62	Brood	80	II		No
9/9	2018-07-19	62	Honey	80	II		No
9/10	2018-07-19	62	Honey	81	II		No
3/57	2017-08-01	63	Brood	82	I		Yes
16/36	2019-10-01	58	Brood	74	II		No
17/10	2019-09-26	64	Honey	83	II		Yes
8/78	2018-05-21	65	Honey	84	II		Yes
17/11	2019-09-21	9	Honey	9	II		No
1/36	2017-01-03	66	Honey	85	I		Yes
1/37	2017-01-03	66	Brood	85	I		No
16/29	2019-10-01	57	Brood	73	II		No
17/14	2019-09-24	67	Honey	86	II		Yes
17/16	2019-09-21	9	Honey	87	II		Yes
12/54	2019-06-07	68	Honey	88	II		Yes
12/63	2019-07-22	68	Honey	88	II		No
12/72	2019-07-22	68	Brood	88	II		No
12/19	2019-04-09	69	Honey	89	I		Yes
5/75	2018-04-30	70	Brood	90	II		Yes
17/18	2019-09-23	71	Honey	91	II		Yes
5/4	2017-08-18	72	Honey	92	I	Additional band migrating at 600 bp	Yes
4/20	2017-07-20	73	Honey	93	II		Yes
2/27	2017-04-25	74	Honey	94	II		Yes
4/60	2017-08-16	74	Honey	95	II		Yes
15/11	2019-07-31	75	Brood	96	II		Yes
8/42	2018-07-25	76	Brood	97	II		Yes
8/43	2018-07-25	76	Brood	97	II		No
4/54	2017-08-11	77	Honey	98	II		Yes
3/22	2017-07-07	78	Honey	99	II		Yes
3/64	2017-08-18	79	Brood	100	II		Yes
17/19	2019-09-30	45	Honey	59	II		No
6/80	2018-05-23	80	Honey	101	I		Yes
6/81	2018-05-23	80	Honey	101	I		No
5/25	2017-10-20	81	Brood	102	II		Yes
11/73	2019-06-07	82	Honey	103	II		Yes
1/69	2017-03-24	83	Brood	104	I	Additional band migrating at 600 bp	Yes
12/49	2019-07-03	84	Brood	105	II		Yes
12/52	2019-07-01	84	Honey	105	II		No
14/54	2019-05-28	85	Honey	106	II		Yes
3/56	2017-08-01	86	Brood	107	I		Yes
15/29	2019-08-12	87	Brood	108	II		Yes
14/57	2019-07-01	88	Honey	109	II		Yes
5/32	2017-10-17	89	Brood	110	I	Additional band migrating at 600 bp	Yes
17/33	2019-11-05	90	Honey	111	II		Yes
6/5	2018-04-24	89	Brood	110	I	Additional band migrating at 600 bp	No
17/63	2019-11-05	90	Honey	111	II		No
6/74	2018-05-29	89	Honey	110	I	Additional band migrating at 600 bp	No
6/75	2018-05-29	89	Honey	110	I	Additional band migrating at 600 bp	No
1/64	2017-04-14	91	Brood	112	I	Additional band migrating at 600 bp	Yes
5/9	2017-09-12	91	Honey	112	II		Yes
7/1	2018-04-18	92	Honey	113	II		Yes
3/80	2017-08-08	93	Brood	114	I		Yes
5/64	2018-04-11	93	Brood	114	I		No
7/63	2018-07-17	93	Brood	114	II		Yes
8/5	2018-07-25	94	Brood	115	II		Yes
15/43	2019-10-11	95	Brood	116	II		Yes
16/71	2019-10-11	95	Honey	116	II		No
16/72	2019-10-11	95	Honey	116	II		No
16/73	2019-10-11	95	Honey	116	II		No
16/74	2019-10-11	95	Honey	116	II		No
16/75	2019-10-11	95	Honey	116	II		No
16/76	2019-10-11	95	Honey	116	II		No
16/77	2019-10-11	95	Honey	116	II		No
9/65	2018-09-17	96	Honey	117	II		Yes
17/66	2019-10-12	97	Honey	118	II		Yes
17/69	2019-09-30	58	Honey	74	II		No
1/74	2017-04-10	98	Honey	119	II		Yes
1/65	2017-04-13	99	Brood	120	II		Yes
1/71	2017-04-13	99	Honey	120	II		No
5/11	2017-08-30	100	Honey	121	I		Yes
9/11	2018-07-26	101	Brood	122	II		Yes
10/48	2019-01-24	102	Honey	123	II		Yes
13/14	2019-08-01	103	Brood	124	II		Yes
13/21	2019-08-01	103	Honey	124	II		No
2/36	2017-05-04	104	Honey	125	II		Yes
5/24	2017-10-02	105	Brood	126	II		Yes
10/23	2018-10-24	7	Honey	7	II		No
10/57	2019-04-18	8	Brood	8	II		No
8/35	2018-07-05	106	Brood	127	II		Yes
9/56	2018-08-22	106	Honey	127	II		No
10/59	2019-04-18	8	Brood	8	II		No
10/61	2019-04-19	10	Brood	10	II		No
10/64	2019-04-19	10	Brood	11	II		No
10/66	2019-04-19	10	Brood	11	II		No
10/67	2019-04-19	10	Brood	11	II		No
11/30	2019-06-03	11	Brood	12	II		No
16/12	2019-10-03	107	Brood	128	II		Yes
16/41	2019-10-03	107	Honey	128	II		No
8/41	2018-07-25	108	Brood	129	II		Yes
11/79	2019-06-03	11	Honey	12	II		No
11/80	2019-06-03	10	Honey	10	II		No
3/40	2017-07-26	109	Brood	130	I	Additional band migrating at 650 bp	Yes
3/41	2017-07-26	109	Brood	130	I	Additional band migrating at 650 bp	No
3/42	2017-07-26	109	Brood	130	I	Additional band migrating at 650 bp	No
2/53	2017-06-01	110	Honey	131	II		Yes
11/81	2019-06-18	111	Brood	6	II		No
12/2	2019-06-18	6	Brood	6	II		No
12/67	2019-07-08	10	Brood	10	II		No
9/14	2018-08-29	112	Brood	132	I		Yes
8/60	2018-08-09	113	Brood	133	II		Yes
9/79	2018-09-20	113	Honey	133	II		No
2/31	2017-05-08	114	Honey	134	II		Yes
13/23	2019-07-30	115	Honey	135	II		Yes
7/39	2018-07-12	116	Brood	136	II		Yes
12/79	2019-07-09	117	Honey	137	II		Yes
12/80	2019-07-09	117	Honey	138	II		Yes
13/5	2019-07-09	117	Brood	137	II		No
2/19	2017-05-11	118	Brood	139	II		Yes
16/33	2019-10-01	58	Brood	74	II		No
13/27	2019-08-13	6	Brood	6	II		No
13/29	2019-08-13	6	Brood	6	II		No
17/67	2019-09-30	58	Honey	74	II		No
17/68	2019-09-30	58	Honey	74	II		No
4/58	2017-08-09	119	Honey	140	I		Yes
12/30	2019-06-11	18	Brood	22	I		No
12/31	2019-06-11	18	Brood	22	I		No
7/81	2018-07-26	120	Brood	141	II		Yes
8/4	2018-07-26	120	Brood	141	II		No
7/48	2018-04-13	121	Honey	142	II		Yes
4/57	2017-08-10	122	Honey	143	II		Yes
8/6	2018-07-26	123	Brood	144	II		Yes
8/79	2018-05-23	124	Honey	145	II		Yes
8/76	2018-05-16	125	Honey	146	II		Yes
5/66	2018-04-12	126	Brood	147	I		Yes
14/44	2019-04-23	127	Honey	148	I		Yes
6/59	2018-06-14	128	Brood	149	II		Yes
6/60	2018-06-14	128	Brood	149	II		No
6/64	2018-06-14	128	Brood	150	II		Yes
6/65	2018-06-14	128	Brood	150	II		No
9/29	2018-09-06	128	Brood	149	II		No
9/31	2018-09-06	128	Brood	151	II		Yes
10/1	2018-09-26	128	Honey	151	II		No
10/7	2018-09-26	128	Honey	149	II		No
2/33	2017-05-08	129	Honey	152	II		Yes
9/4	2018-07-13	130	Brood	153	II		Yes
2/39	2017-05-29	131	Brood	154	I	Additional band migrating at 600 bp	Yes
4/30	2017-08-14	131	Honey	154	I	Additional band migrating at 600 bp	No
8/30	2018-08-20	132	Honey	155	II		Yes
11/26	2019-05-22	132	Honey	155	II		No
5/28	2017-10-20	133	Honey	156	I		Yes
8/7	2018-08-03	134	Brood	157	II		Yes
8/10	2018-08-03	134	Brood	157	II		No
8/22	2018-08-16	135	Brood	158	II		Yes
8/23	2018-08-16	135	Brood	158	II		No
8/24	2018-08-17	136	Brood	159	II		Yes
8/25	2018-08-17	136	Brood	159	II		No
9/12	2018-07-31	137	Brood	160	I		Yes
9/13	2018-07-31	137	Brood	160	I		No
9/25	2018-09-04	138	Brood	161	I		Yes
9/26	2018-09-05	119	Brood	140	I		No
9/40	2018-09-11	123	Honey	144	II		No
12/66	2019-07-08	10	Brood	10	II		No
11/16	2019-05-10	134	Honey	162	II		Yes
12/78	2019-07-08	10	Brood	13	II		No
13/7	2019-07-08	10	Honey	10	II		No
13/10	2019-07-08	10	Honey	13	II		No
7/60	2018-07-20	139	Brood	163	II		Yes
9/42	2018-09-11	139	Honey	163	II		No
11/17	2019-05-10	134	Honey	162	II		No
11/14	2019-05-07	135	Brood	158	II		No
15/40	2019-09-26	140	Brood	164	I		Yes
15/52	2019-09-26	140	Honey	164	I		No
8/13	2018-08-02	141	Brood	165	II		Yes
9/51	2018-08-02	141	Honey	165	II		No
11/78	2019-06-10	141	Honey	166	II		Yes
4/36	2017-09-05	142	Brood	167	I	Additional band migrating at 600 bp	Yes
4/37	2017-09-05	142	Brood	167	I	Additional band migrating at 600 bp	No
4/38	2017-09-05	142	Brood	167	I	Additional band migrating at 600 bp	No
11/74	2019-06-06	119	Honey	140	I		No
11/76	2019-06-06	119	Honey	140	I		No
6/3	2018-04-20	142	Brood	167	I	Additional band migrating at 600 bp	No
3/8	2017-07-20	143	Brood	168	I	Additional band migrating at 600 bp	Yes
3/9	2017-07-20	143	Brood	168	I	Additional band migrating at 600 bp	No
3/10	2017-07-20	143	Brood	168	I	Additional band migrating at 600 bp	No
15/78	2019-09-20	144	Brood	169	I	Additional band migrating at 600 bp	Yes
15/80	2019-09-20	144	Honey	169	I	Additional band migrating at 600 bp	No
3/75	2017-08-14	145	Brood	170	II		Yes
15/35	2019-09-20	145	Brood	170	II		No
4/63	2017-09-05	143	Honey	168	I	Additional band migrating at 600 bp	No
5/5	2017-09-12	142	Honey	167	I	Additional band migrating at 600 bp	No
6/2	2018-04-20	142	Brood	167	I	Additional band migrating at 600 bp	No
6/4	2018-04-24	89	Brood	110	I	Additional band migrating at 600 bp	No
7/6	2018-04-19	146	Honey	171	II		Yes
4/33	2017-08-07	147	Honey	172	II		Yes
14/43	2019-04-29	148	Honey	173	II		Yes
6/71	2018-05-29	143	Brood	168	I	Additional band migrating at 600 bp	No
6/72	2018-05-29	89	Honey	110	I	Additional band migrating at 600 bp	No
8/31	2018-07-03	149	Brood	174	I		Yes
14/2	2019-07-23	140	Brood	164	I		No
14/3	2019-07-23	140	Brood	164	I		No
14/58	2019-06-26	150	Honey	175	I		Yes
14/13	2019-08-21	151	Brood	176	I		Yes
17/34	2019-11-05	90	Honey	111	II		No
17/35	2019-11-05	90	Honey	111	II		No
17/37	2019-11-05	90	Honey	111	II		No
17/38	2019-11-05	90	Honey	111	II		No
17/41	2019-11-05	90	Honey	111	II		No
17/42	2019-11-05	90	Honey	111	II		No
17/44	2019-11-05	90	Honey	111	II		No
17/45	2019-11-05	90	Honey	111	II		No
17/48	2019-11-05	90	Honey	111	II		No
17/49	2019-11-05	90	Honey	111	II		No
17/51	2019-11-05	90	Honey	111	II		No
17/52	2019-11-05	90	Honey	111	II		No
14/14	2019-08-27	19	Brood	24	II		No
17/64	2019-11-05	90	Honey	111	II		No
14/15	2019-08-27	19	Brood	24	II		No
14/17	2019-08-27	152	Brood	177	II		Yes
17/71	2019-09-30	45	Honey	59	II		No
17/72	2019-09-30	45	Honey	59	II		No
14/18	2019-09-03	153	Brood	178	I		Yes
14/19	2019-09-03	153	Brood	178	I		No
14/29	2019-09-03	153	Brood	179	I		Yes
16/3	2019-10-01	154	Brood	180	I	Additional band migrating at 650 bp	Yes
16/4	2019-10-01	154	Brood	180	I	Additional band migrating at 650 bp	No
16/5	2019-10-01	154	Brood	180	I	Additional band migrating at 650 bp	No
14/30	2019-09-03	153	Brood	179	I		No
16/7	2019-10-01	154	Brood	180	I	Additional band migrating at 650 bp	No
16/8	2019-10-01	154	Brood	180	I	Additional band migrating at 650 bp	No
14/32	2019-09-03	155	Brood	181	I		Yes
14/33	2019-09-03	155	Brood	181	I		No
15/36	2019-09-17	156	Brood	182	I		Yes
15/37	2019-09-17	156	Brood	182	I		No
16/38	2019-10-01	154	Honey	180	I	Additional band migrating at 650 bp	No
16/39	2019-10-01	154	Honey	180	I	Additional band migrating at 650 bp	No
16/40	2019-10-01	154	Honey	180	I	Additional band migrating at 650 bp	No
5/68	2018-04-16	157	Brood	183	II		Yes
8/40	2018-07-24	158	Brood	184	II		Yes
3/61	2017-08-17	159	Brood	185	I	Additional band migrating at 600 bp	Yes
15/25	2019-08-06	160	Brood	186	II		Yes
11/28	2019-06-05	161	Brood	187	II		Yes
9/28	2018-09-04	162	Brood	188	II		Yes
10/36	2018-10-05	162	Honey	188	II		No
15/38	2019-09-17	156	Brood	182	I		No
15/39	2019-09-17	163	Brood	189	I		Yes
1/56	2017-03-03	164	Brood	190	I	Additional band migrating at 600 bp	Yes
2/48	2017-05-31	72	Brood	92	I	Additional band migrating at 600 bp	No
1/75	2017-04-12	165	Honey	191	II		Yes
9/27	2018-09-04	166	Brood	192	II		Yes
10/33	2018-10-05	166	Honey	192	II		No
8/36	2018-07-24	167	Brood	193	II		Yes
8/37	2018-07-24	167	Brood	193	II		No
10/14	2018-09-28	167	Honey	193	II		No
4/45	2017-09-04	168	Brood	194	I	Additional band migrating at 600 bp	Yes
6/16	2018-05-14	168	Brood	194	I		No
7/46	2018-07-03	168	Honey	194	II		Yes
12/3	2019-06-21	168	Brood	194	II		No
12/5	2019-06-21	168	Brood	195	II		Yes
14/46	2019-04-26	169	Honey	196	II		Yes
9/2	2018-07-30	170	Honey	197	II		Yes
4/72	2017-08-18	164	Honey	190	I	Additional band migrating at 600 bp	No
11/38	2019-06-05	171	Brood	198	I	Additional band migrating at 600 bp	Yes
11/39	2019-06-05	171	Brood	199	I	Additional band migrating at 600 bp	Yes
2/16	2017-05-03	172	Honey	200	II		Yes
14/47	2019-05-08	173	Honey	201	II		Yes
7/10	2018-05-24	174	Brood	202	I		Yes
4/42	2017-09-06	175	Brood	203	I	Additional band migrating at 600 bp	Yes
2/7	2017-05-25	176	Brood	204	I		Yes
3/55	2017-07-20	176	Honey	204	I		No
4/50	2017-09-13	177	Brood	205	II		Yes
5/31	2017-09-14	177	Honey	205	I		Yes
12/56	2019-07-11	177	Honey	206	I		Yes
8/44	2018-07-25	178	Brood	207	II		Yes
1/62	2017-01-25	179	Honey	208	II		Yes
9/22	2018-07-18	180	Brood	209	II		Yes
14/11	2019-08-14	181	Brood	210	I		Yes
5/47	2017-06-19	182	Brood	211	I		Yes
2/47	2017-05-31	183	Brood	212	II		Yes
4/23	2017-08-16	183	Honey	212	II		No
12/21	2019-04-19	184	Honey	213	II		Yes
1/59	2017-04-03	185	Brood	214	II		Yes
8/53	2018-08-08	186	Brood	215	II		Yes
8/54	2018-08-08	186	Brood	215	II		No
7/11	2018-05-23	187	Brood	216	I		Yes
11/27	2019-06-05	188	Brood	217	II		Yes
2/51	2017-06-01	189	Honey	218	II		Yes
14/45	2019-05-06	190	Honey	219	II		Yes
11/50	2019-05-21	191	Brood	220	II		Yes
11/51	2019-05-21	191	Brood	220	II		No
11/56	2019-05-21	191	Brood	220	II		No
9/54	2018-09-13	192	Brood	221	II		Yes
11/40	2019-06-05	171	Brood	199	I	Additional band migrating at 600 bp	No
8/21	2018-08-16	193	Brood	222	II		Yes
9/49	2018-08-16	193	Honey	222	II		No
3/5	2017-07-11	194	Brood	223	II		Yes
4/14	2017-07-11	194	Honey	223	II		No
3/44	2017-07-12	195	Honey	224	II		Yes
11/57	2019-06-07	196	Brood	225	I	Additional band migrating at 600 bp	Yes
11/58	2019-06-07	196	Brood	225	I	Additional band migrating at 600 bp	No
14/9	2019-07-26	171	Brood	199	I	Additional band migrating at 600 bp	No
17/75	2019-09-09	171	Honey	199	I	Additional band migrating at 600 bp	No
15/81	2019-10-01	154	Brood	180	I	Additional band migrating at 650 bp	No
16/1	2019-10-01	154	Brood	180	I	Additional band migrating at 650 bp	No
16/2	2019-10-01	154	Brood	180	I	Additional band migrating at 650 bp	No
16/6	2019-10-01	154	Brood	180	I	Additional band migrating at 650 bp	No
16/9	2019-10-01	154	Honey	180	I	Additional band migrating at 650 bp	No
16/10	2019-10-01	154	Honey	180	I	Additional band migrating at 650 bp	No
16/11	2019-10-01	154	Honey	180	I	Additional band migrating at 650 bp	No
16/37	2019-10-01	154	Honey	180	I	Additional band migrating at 650 bp	No
17/32	2019-12-19	197	Honey	226	II		Yes
3/34	2017-06-27	198	Brood	227	I	Additional band migrating at 650 bp	Yes
3/35	2017-07-17	199	Brood	228	I	Additional band migrating at 650 bp	Yes
7/56	2018-07-20	200	Brood	229	II		Yes
3/36	2017-07-17	199	Brood	228	I	Additional band migrating at 650 bp	No
3/37	2017-07-17	199	Brood	228	I	Additional band migrating at 650 bp	No
3/38	2017-07-26	109	Brood	130	I	Additional band migrating at 650 bp	No
4/74	2017-09-29	201	Brood	230	II		Yes
4/75	2017-09-29	201	Brood	230	II		No
4/76	2017-09-29	201	Brood	230	II		No
4/77	2017-09-29	201	Brood	230	II		No
4/78	2017-09-29	201	Brood	230	II		No
4/79	2017-09-29	201	Brood	230	II		No
4/80	2017-09-29	201	Brood	230	II		No
4/81	2017-09-29	201	Brood	230	II		No
5/14	2017-09-29	201	Honey	230	II		No
5/15	2017-09-29	201	Honey	230	II		No
5/36	2017-10-23	202	Brood	231	I		Yes
6/10	2018-03-28	202	Brood	231	I		No
5/76	2018-04-19	203	Brood	232	II		Yes
7/8	2018-04-19	203	Honey	232	II		No
3/39	2017-07-26	109	Brood	130	I	Additional band migrating at 650 bp	No
11/22	2019-05-10	204	Brood	233	I		Yes
16/26	2019-09-25	205	Brood	234	II		Yes
2/68	2017-07-25	206	Brood	235	II		Yes
1/63	2017-03-22	207	Honey	236	I	Additional band migrating at 600 bp	Yes
3/4	2017-07-10	208	Brood	237	II		Yes
3/21	2017-07-10	208	Honey	237	II		No
3/62	2017-08-14	209	Brood	238	I	Additional band migrating at 600 bp	Yes
13/24	2019-08-01	210	Honey	239	II		Yes
7/51	2018-07-12	211	Brood	240	II		Yes
7/7	2018-04-19	212	Honey	241	II		Yes
15/62	2019-09-11	213	Honey	242	II		Yes
15/76	2019-09-19	213	Brood	243	II		Yes
7/66	2018-07-24	214	Brood	244	II		Yes
13/18	2019-08-08	215	Brood	245	I		Yes
6/68	2018-04-04	216	Honey	246	II		Yes
4/15	2017-07-13	217	Honey	247	II		Yes
4/73	2017-09-29	201	Brood	230	II		No
5/27	2017-10-17	218	Brood	248	I	Additional band migrating at 600 bp	Yes
5/43	2017-04-24	219	Brood	249	I	Additional band migrating at 600 bp	Yes
11/45	2019-06-05	171	Brood	250	I	Additional band migrating at 600 bp	Yes
11/47	2019-06-05	171	Brood	250	I	Additional band migrating at 600 bp	No
11/48	2019-06-05	171	Brood	250	I	Additional band migrating at 600 bp	No
14/8	2019-07-26	171	Brood	199	I	Additional band migrating at 600 bp	No
5/45	2017-05-25	220	Brood	251	I	Additional band migrating at 600 bp	Yes
5/77	2018-04-19	218	Brood	248	I	Additional band migrating at 600 bp	No
2/58	2017-05-23	221	Brood	252	II		Yes
4/46	2017-09-05	222	Brood	253	I	Additional band migrating at 600 bp	Yes
9/43	2018-09-18	223	Brood	254	II		Yes
4/1	2017-08-08	224	Brood	255	I		Yes
11/20	2019-03-27	225	Honey	256	II		Yes
8/77	2018-05-17	226	Honey	257	II		Yes
8/48	2018-08-07	227	Brood	258	II		Yes
10/13	2018-09-28	227	Honey	258	II		No
5/48	2017-07-17	228	Brood	259	I		Yes
2/34	2017-05-08	229	Honey	260	II		Yes
11/21	2019-04-02	230	Brood	261	I	Additional band migrating at 600 bp	Yes
4/17	2017-07-20	231	Honey	262	II		Yes
17/28	2019-10-18	232	Honey	263	II		Yes
