# Supplementary material for: ERIC and WGS Typing of Paenibacillus larvae in Slovenia: Investigation of ERIC I Outbreaks
Source: Insects. 2021 Apr 19;12(4):362. doi: 10.3390/insects12040362 (PMC8072612; doi:10.3390/insects12040362)
Supplement: Supplementary file 1 [file insects-12-00362-s001.zip › Table_S2.xlsx]

## Sheet: Table_S2
Table S2. Metadata of the 59 outbreak-related ERIC I Paenibacillus larvae isolates analyzed in this study.
Isolate	Isolate (alias)	Date (d/m/y)	Beekeeper	Source	Apiary	ERIC type	Comment (ERIC type)	Migratory beekeeping	Suspected trading of bee colonies	Outbreak cluster	AFB zone	SRA run accession number
4/58	PL126	2017-08-09	119	Honey	140	I		No	ND	5	1	SRR14027357
9/12	PL136	2018-07-31	137	Brood	160	I		No	ND	5	1	SRR14027356
9/13	PL137	2018-07-31	137	Brood	160	I		No	ND	5	1	SRR14027345
9/25	PL138	2018-09-04	138	Brood	161	I		Yes	ND	NA	1	SRR14027340
9/26	PL139	2018-09-05	119	Brood	140	I		No	ND	5	1	SRR14027339
11/74	PL144	2019-06-06	119	Honey	140	I		No	ND	5	1	SRR14027338
11/76	PL145	2019-06-06	119	Honey	140	I		No	ND	5	1	SRR14027337
15/78	PL146	2019-09-20	144	Brood	169	I	Additional band migrating at 600 bp	No	No	1	10	SRR12328820
15/80	PL147	2019-09-20	144	Honey	169	I	Additional band migrating at 600 bp	No	No	1	10	SRR12328823
4/63	PL148	2017-09-05	143	Honey	168	I	Additional band migrating at 600 bp	No	Yes	1	9	SRR12328817
5/5	PL149	2017-09-12	142	Honey	167	I	Additional band migrating at 600 bp	No	Yes	1	9	SRR12328819
6/2	PL150	2018-04-20	142	Brood	167	I	Additional band migrating at 600 bp	No	Yes	1	9	SRR12328813
6/4	PL151	2018-04-24	89	Brood	110	I	Additional band migrating at 600 bp	No	ND	1	9	SRR12328822
6/71	PL152	2018-05-29	143	Brood	168	I	Additional band migrating at 600 bp	No	Yes	1	9	SRR12328818
6/72	PL153	2018-05-29	89	Honey	110	I	Additional band migrating at 600 bp	No	ND	1	9	SRR12328821
8/31	PL154	2018-07-03	149	Brood	174	I		No	ND	NA	9	SRR14027335
7	PL155	2019-07-23	140	Brood	164	I		No	No	7	3	SRR14027334
14/3	PL156	2019-07-23	140	Brood	164	I		No	No	7	3	SRR14027355
14/13	PL157	2019-08-21	151	Brood	176	I		Yes	No	7	3	SRR14027354
14/18	PL161	2019-09-03	153	Brood	178	I		No	No	7	3	SRR14027353
14/19	PL162	2019-09-03	153	Brood	178	I		No	No	7	3	SRR14027352
14/29	PL163	2019-09-03	153	Brood	179	I		No	No	7	3	SRR14027351
14/30	PL164	2019-09-03	153	Brood	179	I		No	No	7	3	SRR14027350
14/32	PL165	2019-09-03	155	Brood	181	I		No	No	7	3	SRR14027349
14/33	PL166	2019-09-03	155	Brood	181	I		No	No	7	3	SRR14027348
15/36	PL167	2019-09-17	156	Brood	182	I		No	No	7	3	SRR14027347
15/37	PL168	2019-09-17	156	Brood	182	I		No	No	7	3	SRR14027346
15/38	PL169	2019-09-17	156	Brood	182	I		No	No	7	3	SRR14027344
15/39	PL170	2019-09-17	163	Brood	189	I		No	No	7	3	SRR14027343
1/56	PL171	2017-03-03	164	Brood	190	I	Additional band migrating at 600 bp	No	ND	3	7	SRR12328836
2/48	PL172	2017-05-31	72	Brood	92	I	Additional band migrating at 600 bp	No	ND	3	7	SRR12328834
4/72	PL173	2017-08-18	164	Honey	190	I	Additional band migrating at 600 bp	No	ND	3	7	SRR12328833
11/38	PL174	2019-06-05	171	Brood	198	I	Additional band migrating at 600 bp	Yes	ND	2	8	SRR12328832
11/39	PL175	2019-06-05	171	Brood	199	I	Additional band migrating at 600 bp	No	ND	2	8	SRR12328830
11/40	PL176	2019-06-05	171	Brood	199	I	Additional band migrating at 600 bp	No	ND	2	8	SRR12328829
11/57	PL177	2019-06-07	196	Brood	225	I	Additional band migrating at 600 bp	Yes	No	2	13	SRR12328831
11/58	PL178	2019-06-07	196	Brood	225	I	Additional band migrating at 600 bp	Yes	No	2	13	SRR12328827
14/9	PL179	2019-07-26	171	Brood	199	I	Additional band migrating at 600 bp	Yes	ND	2	8	SRR12328828
17/75	PL180	2019-09-09	171	Honey	199	I	Additional band migrating at 600 bp	Yes	ND	2	8	SRR12328826
15/81	PL181	2019-10-01	154	Brood	180	I	Additional band migrating at 650 bp	No	Yes	6	4	SRR12328844
16/1	PL182	2019-10-01	154	Brood	180	I	Additional band migrating at 650 bp	No	Yes	6	4	SRR12328814
16/2	PL183	2019-10-01	154	Brood	180	I	Additional band migrating at 650 bp	No	Yes	6	4	SRR12328849
16/6	PL184	2019-10-01	154	Brood	180	I	Additional band migrating at 650 bp	No	Yes	6	4	SRR12328848
16/9	PL185	2019-10-01	154	Honey	180	I	Additional band migrating at 650 bp	No	Yes	6	4	SRR12328846
16/10	PL186	2019-10-01	154	Honey	180	I	Additional band migrating at 650 bp	No	Yes	6	4	SRR12328843
16/11	PL187	2019-10-01	154	Honey	180	I	Additional band migrating at 650 bp	No	Yes	6	4	SRR12328847
16/37	PL188	2019-10-01	154	Honey	180	I	Additional band migrating at 650 bp	No	Yes	6	4	SRR12328842
3/34	PL190	2017-06-27	198	Brood	227	I	Additional band migrating at 650 bp	No	ND	6	5	SRR12328845
3/35	PL191	2017-07-17	199	Brood	228	I	Additional band migrating at 650 bp	No	ND	6	5	SRR12328835
3/36	PL192	2017-07-17	199	Brood	228	I	Additional band migrating at 650 bp	No	ND	6	5	SRR12328824
3/37	PL193	2017-07-17	199	Brood	228	I	Additional band migrating at 650 bp	No	ND	6	5	SRR12328816
3/38	PL194	2017-07-26	109	Brood	130	I	Additional band migrating at 650 bp	No	ND	6	5	SRR12328850
3/39	PL195	2017-07-26	109	Brood	130	I	Additional band migrating at 650 bp	No	ND	6	5	SRR12328815
3/62	PL196	2017-08-14	209	Brood	238	I	Additional band migrating at 600 bp	No	ND	1	6	SRR12328825
5/27	PL198	2017-10-17	218	Brood	248	I	Additional band migrating at 600 bp	No	ND	4	2	SRR12328838
5/43	PL199	2017-04-24	219	Brood	249	I	Additional band migrating at 600 bp	No	ND	NA	12	SRR12328840
5/45	PL200	2017-05-25	220	Brood	251	I	Additional band migrating at 600 bp	No	ND	NA	12	SRR12328839
5/77	PL201	2018-04-19	218	Brood	248	I	Additional band migrating at 600 bp	No	ND	4	2	SRR12328837
11/21	PL202	2019-04-02	230	Brood	261	I	Additional band migrating at 600 bp	No	Yes	NA	11	SRR12328841
